# Supplementary material for: Comparative Analysis of Bacterial Diversity and Community Structure in the Rhizosphere and Root Endosphere of Two Halophytes, Salicornia europaea and Glaux maritima, Collected from Two Brackish Lakes in Japan
Source: Microbes Environ. 2020 Sep 4;35(3):ME20072. doi: 10.1264/jsme2.ME20072 (PMC7511784; doi:10.1264/jsme2.ME20072)
Supplement: Supplementary file 2 — Supplementary Material 2 [file 35_20072_s2.xlsx]

## Sheet: Sheet1
	Table S1. Characteristics of the effective tags from samples of rhizospheric and root endophytic bacteria associated with S. europaea or G. maritima collected from two brackish lakes.
	Sample	Sample origin	Plant species	Lake	Total raw read	Number of tags	Total length (bp)	Average length (bp)	Total OTU
	N-GM-Bl-1	bulk control soil		Notoro	498221	202702	1623833	418.838	3877
	N-GM-Bl-2	bulk control soil		Notoro	531982	229686	1879336	418.747	4488
	N-GM-Bl-3	bulk control soil		Notoro	510872	220137	1757554	418.665	4198
	N-GM-Bl-4	bulk control soil		Notoro	663485	283713	2110292	418.709	5040
	N-SE-Bl-1	bulk control soil		Notoro	534931	266481	990716	417.847	2371
	N-SE-Bl-2	bulk control soil		Notoro	389021	193135	839399	417.819	2009
	N-SE-Bl-3	bulk control soil		Notoro	633559	300518	995396	417.707	2383
	N-SE-Bl-4	bulk control soil		Notoro	482467	234751	850690	417.824	2036
	N-GM-Re-1	root	G. maritima	Notoro	1031483	472187	818672	417.264	1962
	N-GM-Re-2	root	G. maritima	Notoro	549907	263924	447394	416.568	1074
	N-GM-Re-3	root	G. maritima	Notoro	785724	366921	613294	417.207	1470
	N-GM-Re-4	root	G. maritima	Notoro	574517	262804	533726	416.973	1280
	N-GM-Rh-1	rhizosphere	G. maritima	Notoro	528369	237887	1804517	418.779	4309
	N-GM-Rh-2	rhizosphere	G. maritima	Notoro	334380	142027	1236211	418.204	2956
	N-GM-Rh-3	rhizosphere	G. maritima	Notoro	444642	169525	1443734	418.352	3451
	N-GM-Rh-4	rhizosphere	G. maritima	Notoro	373192	157480	1307547	418.147	3127
	N-SE-Re-1	root	S. europaea	Notoro	1138891	535377	1170771	417.09	2807
	N-SE-Re-2	root	S. europaea	Notoro	949340	463866	962737	417.311	2307
	N-SE-Re-3	root	S. europaea	Notoro	710914	348688	828655	417.458	1985
	N-SE-Re-4	root	S. europaea	Notoro	1025336	475295	926060	417.897	2216
	N-SE-Rh-1	rhizosphere	S. europaea	Notoro	457022	229470	900181	416.172	2163
	N-SE-Rh-2	rhizosphere	S. europaea	Notoro	519166	245427	905960	416.725	2174
	N-SE-Rh-3	rhizosphere	S. europaea	Notoro	542632	265847	1078835	417.022	2587
	N-SE-Rh-4	rhizosphere	S. europaea	Notoro	456713	224413	1000280	417.653	2395
	T-Bl-1	bulk control soil		Tofutsu	604297	295498	1669819	418.921	3986
	T-Bl-2	bulk control soil		Tofutsu	393308	189406	1237651	418.691	2956
	T-Bl-3	bulk control soil		Tofutsu	566303	268608	1605540	418.873	3833
	T-Bl-4	bulk control soil		Tofutsu	420345	203059	1217727	419.039	2906
	T-GM-Re-1	root	G. maritima	Tofutsu	591508	299154	447573	416.735	1074
	T-GM-Re-2	root	G. maritima	Tofutsu	848284	389049	930000	416.107	2235
	T-GM-Re-3	root	G. maritima	Tofutsu	728311	348350	934955	417.204	2241
	T-GM-Re-4	root	G. maritima	Tofutsu	905224	427078	972273	417.464	2329
	T-GM-Rh-1	rhizosphere	G. maritima	Tofutsu	415689	185377	1129095	416.794	2709
	T-GM-Rh-2	rhizosphere	G. maritima	Tofutsu	390051	178905	1221922	416.612	2933
	T-GM-Rh-3	rhizosphere	G. maritima	Tofutsu	388739	174171	1296125	417.297	3106
	T-GM-Rh-4	rhizosphere	G. maritima	Tofutsu	560113	258471	1350780	417.294	3237
	T-SE-Re-1	root	S. europaea	Tofutsu	1284467	625901	918551	417.523	2200
	T-SE-Re-2	root	S. europaea	Tofutsu	944005	458301	910915	417.468	2182
	T-SE-Re-3	root	S. europaea	Tofutsu	954248	465964	1059012	417.262	2538
	T-SE-Re-4	root	S. europaea	Tofutsu	852326	422749	812954	417.542	1947
	T-SE-Rh-1	rhizosphere	S. europaea	Tofutsu	407537	199789	948398	417.062	2274
	T-SE-Rh-2	rhizosphere	S. europaea	Tofutsu	476589	233606	1059496	417.289	2539
	T-SE-Rh-3	rhizosphere	S. europaea	Tofutsu	435047	215417	1082139	416.849	2596
	T-SE-Rh-4	rhizosphere	S. europaea	Tofutsu	399231	192079	977045	416.849	2344
				Total value	27232388	12823193	48807760	⸺	116830
				Maximum value	1284467	625901	2110292	419.039	5040
				Minimum value	334380	142027	447394	416.107	1074
