# Supplementary material for: Comparative Analysis of Bacterial Diversity and Community Structure in the Rhizosphere and Root Endosphere of Two Halophytes, Salicornia europaea and Glaux maritima, Collected from Two Brackish Lakes in Japan
Source: Microbes Environ. 2020 Sep 4;35(3):ME20072. doi: 10.1264/jsme2.ME20072 (PMC7511784; doi:10.1264/jsme2.ME20072)
Supplement: Supplementary file 3 — Supplementary Material 3 [file 35_20072_s3.xlsx]

## Sheet: Sheet3 (3)
	Table S2. Relative abundance (% of total good-quality sequences) of all phyla in each S. europaea sample collected from the two lakes.
	The more dominant phyla (> 10% of high-quality sequences) and sub-dominant phyla (> 1% of high-quality sequences)
	are in green and red, respectively. Yellow indicates 0% relative abundance.
	Phylum	N-SE-Bl	N-SE-Rh	N-SE-Re	T-Bl	T-SE-Rh	T-SE-Re
	Proteobacteria	0.414675	0.545299	0.589238	0.489865	0.526743	0.675178
	Bacteroidetes	0.16428	0.164304	0.155776	0.229956	0.206459	0.153292
	Planctomycetes	0.0367856	0.0525945	0.0467655	0.0261286	0.0529679	0.0379679
	Acidobacteria	0.0185845	0.0153702	0.0154785	0.0143164	0.019142	0.0119128
	Chloroflexi	0.0255881	0.0273388	0.0274403	0.0285015	0.0192342	0.0102955
	Actinobacteria	0.0236747	0.0423192	0.0292867	0.0204913	0.0471429	0.0264654
	Verrucomicrobia	0.01372	0.0280246	0.0149224	0.0147438	0.0231229	0.0194612
	Deferribacteres	0.0698059	0.00383879	0.00994306	0.00715655	0.000683485	0.00238483
	Cyanobacteria	0.00437428	0.0110502	0.0121449	0.00178969	0.00518541	0.00133571
	Latescibacteria	0.045965	0.0262978	0.0172908	0.0221118	0.0105421	0.0045462
	Parcubacteria	0.0274734	0.00914878	0.00532893	0.0220829	0.00889555	0.00351223
	Ignavibacteriae	0.0269432	0.00345248	0.00451966	0.0261442	0.0159982	0.00823644
	Chlamydiae	0.00996117	0.0107715	0.0168847	0.00213583	0.00664459	0.00637806
	Fibrobacteres	0.0275339	0.00121444	0.00192921	0.0129352	0.00144454	0.000823139
	Gracilibacteria	0.00275781	0.0121282	0.00510495	0.00180082	0.00179433	0.00127006
	Spirochaetae	0.0228918	0.00726698	0.0108429	0.024349	0.00189385	0.00385436
	Gemmatimonadetes	0.00937376	0.00199515	0.00460731	0.00333564	0.00558497	0.00219041
	Firmicutes	0.00234317	0.00562806	0.00454985	0.0086947	0.00927608	0.00760772
	Nitrospirae	0.00488394	0.000179274	2.92156e-06	0.00170622	0.00150308	0.000959487
	Chlorobi	0.00187885	0.00144114	0.000801483	0.00169175	0.00240025	0.00139757
	TM6 (Dependentiae)	0.00591299	0.00193963	0.00265083	0.00091488	0.00326668	0.00172329
	RBG-1 (Zixibacteria)	0.00891484	0.00487974	0.00305888	0.00607472	0.00347597	0.00254895
	SBR1093	0.00145881	0.000239418	0.000184059	7.79095e-06	8.78139e-06	0
	Saccharibacteria	0.00849048	0.00494566	0.00281931	0.00159603	0.00745101	0.00366246
	Peregrinibacteria	0.000911353	0.0022658	0.00349322	0.00245081	0.00237976	0.00448181
	Omnitrophica	0.000355255	1.38793e-05	0.000282418	0.000881491	1.0245e-05	0.000268909
	Hydrogenedentes	0.00456432	0.00362366	0.00336564	0.00188986	0.00264905	0.00134202
	Microgenomates	0.00135839	0.000459174	0.000613529	0.000411808	0.000519566	0.000483531
	Elusimicrobia	6.58679e-05	5.78305e-06	2.23987e-05	6.23276e-05	4.3907e-06	1.13623e-05
	Deinococcus-Thermus	0.00256993	0.00400418	0.000519065	0.00447201	0.00252465	0.000241134
	WS6	0.00167369	0.00394867	0.00475631	0.00231391	0.00379795	0.00200861
	FCPU426	0.000265631	0	2.23987e-05	0.000702299	0	5.04993e-06
	WS2	0.000298025	0.000511221	0.000528803	0.000819163	0.00302373	0.00147079
	BRC1	0.000341217	0.000563269	0.000887182	0.000624389	0.000242952	0.000164123
	Poribacteria	0	0	0	0.000138011	0	0
	Lentisphaerae	0.000896235	0.000282213	0.000625215	0.00158713	5.26883e-05	3.9137e-05
	Armatimonadetes	0.000124177	4.39512e-05	0.000147052	0.000366175	9.65953e-05	4.92368e-05
	SR1 (Absconditabacteria)	4.53517e-05	0.000527414	4.18758e-05	0.000198113	0.00022978	4.41869e-05
	Fusobacteria	8.96235e-05	0	2.53202e-05	0.000646649	3.65891e-05	0.000704465
	WWE3	0.000179247	0.000160769	9.05685e-05	9.01525e-05	5.12248e-05	8.83738e-06
	WA-aaa01f12	0	4.62644e-06	1.55817e-05	0.000150254	7.31783e-05	3.6612e-05
	Tenericutes	4.10325e-05	3.81681e-05	5.25882e-05	0.00347588	2.78077e-05	1.89372e-05
	Candidatus Berkelbacteria	0.000133895	2.31322e-05	3.31111e-05	0.000181418	0.000541519	0.000151498
	Marinimicrobia (SAR406 clade)	0.00104093	1.04095e-05	6.7196e-05	0.000839197	0	1.38873e-05
	PAUC34f	0.000182486	0	1.3634e-05	4.00678e-05	0	0
	KSB3 (Modulibacteria)	4.42719e-05	2.77586e-05	2.62941e-05	0.000473022	0	5.04993e-06
	Acetothermia	0.000796894	0.000121444	2.72679e-05	0.000148028	0	0
	FBP	0	1.73491e-05	5.84313e-06	0.000124655	0.000361501	2.27247e-05
	Aminicenantes	0	0	0	0.00233506	0	0
	Atribacteria	3.13142e-05	8.09627e-06	0	0.000402904	0	0
	AC1	0	0	0	2.22599e-06	0	0
	Caldiserica	0	0	0	3.56158e-05	0	0
	Cloacimonetes	0	0	0	0.00169954	0	0
	CPR2	0	0	0	1.44689e-05	0	0
	FL0428B-PF49	0.000250514	2.0819e-05	0.000163608	0.000221486	4.3907e-06	7.70115e-05
	LCP-89	8.20649e-05	3.46983e-06	0	0.000302734	0	0
	Synergistetes	0	0	0	1.78079e-05	0	0
	Thermotogae	0	0	0	6.67796e-06	0	0
	Unknown	0.00538713	0.00164701	0.00260311	0.00334454	0.00251148	0.00134707
