# Supplementary material for: Comparative Analysis of Bacterial Diversity and Community Structure in the Rhizosphere and Root Endosphere of Two Halophytes, Salicornia europaea and Glaux maritima, Collected from Two Brackish Lakes in Japan
Source: Microbes Environ. 2020 Sep 4;35(3):ME20072. doi: 10.1264/jsme2.ME20072 (PMC7511784; doi:10.1264/jsme2.ME20072)
Supplement: Supplementary file 4 — Supplementary Material 2 [file 35_20072_s4.xlsx]

## Sheet: Sheet3 (2)
	Table S3. Relative abundance (% of total good-quality sequences) of all phyla in each G. maritimasample collected from the two lakes.
	The more dominant phyla (> 10% of high-quality sequences) and sub-dominant phyla (> 1% of high-quality sequences)
	are in green and red, respectively. Yellow indicates 0% relative abundance.
	Phylum	N-GM-Bl	N-GM-Rh	N-GM-Re	T-Bl	T-GM-Rh	T-GM-Re
	Proteobacteria	0.488449	0.473849	0.478978	0.489865	0.493482	0.741012
	Bacteroidetes	0.169754	0.196639	0.169376	0.229956	0.176586	0.0807554
	Actinobacteria	0.0420938	0.0426235	0.26342	0.0204913	0.0540823	0.0663276
	Planctomycetes	0.0769259	0.086034	0.0362381	0.0261286	0.0726118	0.0371888
	Chloroflexi	0.0567967	0.0373566	0.0117418	0.0285015	0.0316276	0.0102318
	Verrucomicrobia	0.0253485	0.0342518	0.00922975	0.0147438	0.0328149	0.017855
	Acidobacteria	0.0575337	0.0462358	0.0102941	0.0143164	0.0285394	0.00980853
	Cyanobacteria	0.00765699	0.00326074	0.000150205	0.00178969	0.0133336	0.00483344
	Gemmatimonadetes	0.00745111	0.00576256	0.000170232	0.00333564	0.0117701	0.00251864
	Latescibacteria	0.00696708	0.00486391	0.000115873	0.0221118	0.00426841	0.000830909
	Parcubacteria	0.00537588	0.0054537	0.000547891	0.0220829	0.00615926	0.00199176
	Ignavibacteriae	0.00458412	0.00314455	8.58315e-06	0.0261442	0.017144	0.00168428
	Chlamydiae	0.00410884	0.011406	0.00128175	0.00213583	0.00847365	0.00831773
	Fibrobacteres	0.00278048	0.00164582	1.85968e-05	0.0129352	7.75292e-05	0.000205568
	Spirochaetae	0.000680062	0.00134872	0.000393394	0.024349	0.000891586	0.00123859
	Deferribacteres	0.00794172	0.00704656	0.000819691	0.00715655	0.000710684	0.000734171
	Gracilibacteria	0.00187921	0.00163258	0.000320438	0.00180082	0.000931786	0.000176201
	Firmicutes	0.00405299	0.00287393	0.00703675	0.0086947	0.00930494	0.00202286
	Nitrospirae	0.00377265	0.00444326	0.000125886	0.00170622	0.00299636	0.000438775
	Chlorobi	0.00294694	0.00381376	0.000261786	0.00169175	0.00428995	0.000526876
	TM6 (Dependentiae)	0.00276296	0.00361373	0.000821121	0.00091488	0.00581182	0.00140097
	RBG-1 (Zixibacteria)	0.00271149	0.00159581	2.14579e-05	0.00607472	0.00213062	0.000464687
	SBR1093	0.00260636	0.0028151	0.000316146	7.79095e-06	0.000132087	5.70062e-05
	Saccharibacteria	0.00175108	0.00518748	0.00520997	0.00159603	0.00914557	0.00576454
	Tectomicrobia	0.00115205	0.000516248	5.7221e-06	0	0	0
	Peregrinibacteria	0.00104911	0.00335929	0.000193121	0.00245081	0.0013022	0.000262574
	Omnitrophica	0.000954934	0.000739808	8.15399e-05	0.000881491	7.75292e-05	0.000188293
	Hydrogenedentes	0.000746864	0.00149874	0.000114442	0.00188986	0.00192674	0.000675438
	Microgenomates	0.000728247	0.00125606	0.000114442	0.000411808	0.000739399	0.000205568
	Elusimicrobia	0.000594644	0.000217677	0	6.23276e-05	0.000113422	4.14591e-05
	Deinococcus-Thermus	0.000519081	0.00061332	0	0.00447201	0.000413489	8.63731e-06
	WS6	0.000428187	0.000948661	0.000178816	0.00231391	0.00261446	0.000281576
	FCPU426	0.000370146	3.5299e-05	0.000487809	0.000702299	0	0.000136469
	WS2	0.000363576	0.000572138	1.85968e-05	0.000819163	0.00106962	0.000606339
	BRC1	0.000258445	0.00101485	4.14852e-05	0.000624389	0.000172287	9.32829e-05
	Poribacteria	0.000238734	0	0	0.000138011	0	0
	Lentisphaerae	0.000176312	5.29485e-05	3.43326e-05	0.00158713	0.00013783	7.60083e-05
	Armatimonadetes	0.000123747	0.000132371	0.000124456	0.000366175	0.000254123	1.72746e-05
	SR1 (Absconditabacteria)	0.000107321	4.2653e-05	5.7221e-06	0.000198113	7.60934e-05	0
	Fusobacteria	9.52744e-05	0	0	0.000646649	0	0
	WWE3	9.52744e-05	0.000154433	0	9.01525e-05	1.00501e-05	0
	WA-aaa01f12	8.97989e-05	0.000144138	1.85968e-05	0.000150254	0.000103372	4.14591e-05
	Tenericutes	3.17581e-05	2.94158e-06	0	0.00347588	0.000442203	6.04612e-05
	Candidatus Berkelbacteria	2.95679e-05	1.91203e-05	0	0.000181418	0.000275659	6.7371e-05
	Marinimicrobia (SAR406 clade)	2.73777e-05	0	0	0.000839197	0	0
	PAUC34f	2.51875e-05	0	0	4.00678e-05	0	0
	KSB3 (Modulibacteria)	2.40924e-05	2.20619e-05	0	0.000473022	0	0
	Acetothermia	1.64266e-05	0	0	0.000148028	0	0
	FBP	5.47554e-06	0	0	0.000124655	9.18864e-05	0
	Aminicenantes	4.38043e-06	0	0	0.00233506	8.61435e-06	0
	Atribacteria	2.19022e-06	1.76495e-05	0	0.000402904	0	0
	AC1	0	0	0	2.22599e-06	0	0
	Caldiserica	0	0	0	3.56158e-05	0	0
	Cloacimonetes	0	0	0	0.00169954	0	0
	CPR2	0	0	0	1.44689e-05	0	0
	FL0428B-PF49	0	2.94158e-06	0	0.000221486	0	0
	LCP-89	0	0	0	0.000302734	0	0
	Synergistetes	0	0	0	1.78079e-05	0	0
	Thermotogae	0	0	0	6.67796e-06	0	0
	Unknown	0.00481081	0.00173848	0.00168373	0.00334454	0.00285566	0.000851639
