# Supplementary material for: Comparative Analysis of Bacterial Diversity and Community Structure in the Rhizosphere and Root Endosphere of Two Halophytes, Salicornia europaea and Glaux maritima, Collected from Two Brackish Lakes in Japan
Source: Microbes Environ. 2020 Sep 4;35(3):ME20072. doi: 10.1264/jsme2.ME20072 (PMC7511784; doi:10.1264/jsme2.ME20072)
Supplement: Supplementary file 5 — Supplementary Material 2 [file 35_20072_s5.xlsx]

## Sheet: TableS4
	Table S4. Relative abundance (% of total good-quality sequences) of the most dominant genera (top 50) in each S. europaea sample collected from the two lakes. Cells representing different relative abundance values are colored in a heatmap-like fashion.
	Phylum	Class	Order	Family	Genus	N-SE-Bl	N-SE-Re	N-SE-Rh	T-Bl	T-SE-Re	T-SE-Rh
	Actinobacteria	Acidimicrobiia	Acidimicrobiales	Acidimicrobiaceae	Ilumatobacter	0.002	0.007	0.011	0.003	0.005	0.012
	Actinobacteria	Actinobacteria	Micrococcales	Demequinaceae	Demequina	0.013	0.009	0.009	0.011	0.014	0.015
	Bacteroidetes	Bacteroidia	Bacteroidales	Prolixibacteraceae	Prolixibacter	0.011	0.006	0.019	0.082	0.001	0.004
	Bacteroidetes	Bacteroidia	Bacteroidales	Prolixibacteraceae	Sunxiuqinia	0.012	0.001	0.002	0.008	0.001	0.001
	Bacteroidetes	Flavobacteriia	Flavobacteriales	Flavobacteriaceae	Aequorivita	0	0.003	0.005	0	0.002	0.004
	Bacteroidetes	Flavobacteriia	Flavobacteriales	Flavobacteriaceae	Aquibacter	0.002	0.036	0.007	0.006	0.07	0.046
	Bacteroidetes	Flavobacteriia	Flavobacteriales	Flavobacteriaceae	Maribacter	0	0.004	0.008	0.003	0.001	0.004
	Bacteroidetes	Flavobacteriia	Flavobacteriales	Flavobacteriaceae	Winogradskyella	0.002	0.009	0.022	0.007	0.006	0.027
	Cyanobacteria	Cyanobacteria	SubsectionIII	FamilyI	Coleofasciculus	0.002	0.01	0.003	0	0.001	0
	Deferribacteres	Deferribacteres Incertae Sedis	Unknown Order	Unknown Family	Caldithrix	0.08	0.011	0.004	0.008	0.003	0.001
	Deinococcus-Thermus	Deinococci	Deinococcales	Trueperaceae	Truepera	0.003	0.001	0.004	0.005	0	0.003
	Ignavibacteriae	Ignavibacteria	Ignavibacteriales	Ignavibacteriaceae	Ignavibacterium	0.015	0.002	0.001	0.015	0.003	0.005
	Planctomycetes	Planctomycetacia	Planctomycetales	Planctomycetaceae	Pir4 lineage	0.006	0.005	0.006	0.005	0.008	0.007
	Planctomycetes	Planctomycetacia	Planctomycetales	Planctomycetaceae	Planctomyces	0.008	0.012	0.015	0.004	0.012	0.016
	Planctomycetes	Planctomycetacia	Planctomycetales	Planctomycetaceae	Rhodopirellula	0.001	0.005	0.008	0.001	0.003	0.004
	Proteobacteria	Alphaproteobacteria	Rhizobiales	Rhizobiales Incertae Sedis	Rhizomicrobium	0.005	0.001	0.001	0.007	0.003	0.008
	Proteobacteria	Alphaproteobacteria	Rhodobacterales	Rhodobacteraceae	Labrenzia	0.001	0.012	0.001	0	0.031	0.002
	Proteobacteria	Alphaproteobacteria	Rhodobacterales	Rhodobacteraceae	Loktanella	0	0.002	0.005	0.003	0.001	0.003
	Proteobacteria	Alphaproteobacteria	Rhodobacterales	Rhodobacteraceae	Roseovarius	0	0.005	0.01	0.001	0.001	0.004
	Proteobacteria	Alphaproteobacteria	Rhodospirillales	Rhodospirillaceae	Aestuariispira	0	0.015	0.001	0	0	0
	Proteobacteria	Alphaproteobacteria	Rhodospirillales	Rhodospirillaceae	Defluviicoccus	0.003	0.006	0.003	0.001	0.001	0
	Proteobacteria	Alphaproteobacteria	Rhodospirillales	Rhodospirillales Incertae Sedis	Candidatus Alysiosphaera	0.002	0.01	0.015	0.003	0.003	0.009
	Proteobacteria	Alphaproteobacteria	Sneathiellales	Sneathiellaceae	Sneathiella	0.001	0.002	0.002	0.002	0.007	0.008
	Proteobacteria	Alphaproteobacteria	Sphingomonadales	Erythrobacteraceae	Erythrobacter	0	0.001	0.003	0	0.01	0.003
	Proteobacteria	Deltaproteobacteria	Desulfarculales	Desulfarculaceae	Desulfatiglans	0.005	0.003	0.007	0.013	0.001	0.002
	Proteobacteria	Deltaproteobacteria	Desulfobacterales	Desulfobacteraceae	Desulfosarcina	0.005	0.003	0.003	0.012	0.002	0.003
	Proteobacteria	Deltaproteobacteria	Desulfobacterales	Desulfobacteraceae	SEEP-SRB1	0.022	0	0.001	0.004	0	0
	Proteobacteria	Deltaproteobacteria	Desulfobacterales	Desulfobacteraceae	Sva0081 sediment group	0.034	0.007	0.01	0.009	0.002	0.007
	Proteobacteria	Deltaproteobacteria	Desulfuromonadales	Desulfuromonadaceae	Desulfuromonas	0.005	0	0.001	0.012	0	0.001
	Proteobacteria	Deltaproteobacteria	Desulfuromonadales	Desulfuromonadaceae	Desulfuromusa	0.005	0.005	0.002	0.004	0.003	0.001
	Proteobacteria	Deltaproteobacteria	Desulfuromonadales	Geobacteraceae	Geopsychrobacter	0	0.011	0.001	0	0.002	0.001
	Proteobacteria	Deltaproteobacteria	Myxococcales	Haliangiaceae	Haliangium	0.006	0.003	0.002	0.001	0.002	0.003
	Proteobacteria	Epsilonproteobacteria	Campylobacterales	Helicobacteraceae	Sulfurimonas	0.011	0.024	0.007	0.052	0.009	0.001
	Proteobacteria	Gammaproteobacteria	Alteromonadales	Alteromonadaceae	Marinobacter	0.001	0.004	0.007	0.009	0.001	0.003
	Proteobacteria	Gammaproteobacteria	Cellvibrionales	Halieaceae	Halioglobus	0	0.001	0.002	0.003	0.003	0.011
	Proteobacteria	Gammaproteobacteria	Cellvibrionales	Spongiibacteraceae	BD1-7 clade	0	0.009	0	0	0.024	0
	Proteobacteria	Gammaproteobacteria	Chromatiales	Chromatiaceae	Halochromatium	0.004	0.022	0.051	0.006	0.002	0.011
	Proteobacteria	Gammaproteobacteria	Chromatiales	Ectothiorhodospiraceae	Thioalkalispira	0.011	0.001	0	0.003	0.002	0.001
	Proteobacteria	Gammaproteobacteria	Chromatiales	Ectothiorhodospiraceae	Thiogranum	0.009	0.001	0.002	0.007	0.002	0.005
	Proteobacteria	Gammaproteobacteria	Legionellales	Coxiellaceae	Aquicella	0.002	0.001	0.006	0	0.002	0.004
	Proteobacteria	Gammaproteobacteria	Oceanospirillales	Oceanospirillaceae	Marinobacterium	0.001	0.001	0.001	0.002	0.016	0.01
	Proteobacteria	Gammaproteobacteria	Oceanospirillales	Oceanospirillaceae	Marinomonas	0	0.004	0.005	0	0.014	0
	Proteobacteria	Gammaproteobacteria	Vibrionales	Vibrionaceae	Vibrio	0.002	0.041	0.01	0.006	0.05	0.001
	Proteobacteria	Gammaproteobacteria	Xanthomonadales	Xanthomonadaceae	Dokdonella	0	0.002	0.001	0.001	0.01	0.009
	Proteobacteria	Gammaproteobacteria	Xanthomonadales	Xanthomonadaceae	Luteibacter	0.005	0.044	0.041	0.012	0.036	0.025
	Proteobacteria	Proteobacteria Incertae Sedis	Unknown Order	Unknown Family	Candidatus Thiobios	0.026	0.009	0.009	0.004	0.001	0.003
	Proteobacteria	Zetaproteobacteria	Mariprofundales	Mariprofundaceae	Mariprofundus	0.004	0.002	0	0.011	0.001	0
	Spirochaetae	Spirochaetes	Spirochaetales	Spirochaetaceae	Spirochaeta 2	0.022	0.009	0.006	0.025	0.002	0.002
	Verrucomicrobia	Verrucomicrobiae	Verrucomicrobiales	Verrucomicrobiaceae	Haloferula	0	0.001	0.008	0.001	0	0.004
	Verrucomicrobia	Verrucomicrobiae	Verrucomicrobiales	Verrucomicrobiaceae	Luteolibacter	0	0.001	0.005	0.001	0.001	0.006
