# Supplementary material for: Comparative Analysis of Bacterial Diversity and Community Structure in the Rhizosphere and Root Endosphere of Two Halophytes, Salicornia europaea and Glaux maritima, Collected from Two Brackish Lakes in Japan
Source: Microbes Environ. 2020 Sep 4;35(3):ME20072. doi: 10.1264/jsme2.ME20072 (PMC7511784; doi:10.1264/jsme2.ME20072)
Supplement: Supplementary file 6 — Supplementary Material 2 [file 35_20072_s6.xlsx]

## Sheet: Table S5
	Table S5. Relative abundance (% of total good-quality sequences) of the most dominant genera (top 50) in each G. maritima sample collected from the two different lakes. Cells representing different relative abundance values are colored in a heatmap-like fashion.
	Phylum	Class	Order	Family	Genus	N-GM-Bl	N-GM-Re	N-GM-Rh	T-Bl	T-GM-Re	T-GM-Rh
	Acidobacteria	Blastocatellia	Blastocatellales	Blastocatellaceae (Subgroup 4)	Blastocatella	0.00570212	0.000646969	0.0100846	0.000416067	0.00221292	0.0144093
	Acidobacteria	Holophagae	Acanthopleuribacterales	Acanthopleuribacteraceae	Acanthopleuribacter	0.00352613	0.00423952	0.00558437	0.000798798	0.00156377	0.00068074
	Actinobacteria	Acidimicrobiia	Acidimicrobiales	Acidimicrobiaceae	Ilumatobacter	0.00856631	0.0106472	0.0108328	0.00330128	0.00586897	0.0120891
	Actinobacteria	Actinobacteria	Micrococcales	Demequinaceae	Demequina	0.00195263	0.00300548	0.00514367	0.0107617	0.00693976	0.0114053
	Actinobacteria	Actinobacteria	Micromonosporales	Micromonosporaceae	Actinoplanes	0.00457777	0.222731	0.0081228	7.85911e-06	0.0163728	0.000202235
	Bacteroidetes	Bacteroidia	Bacteroidales	Prolixibacteraceae	Prolixibacter	0.000308669	0	0.000545372	0.0815363	3.15349e-05	0.00021449
	Bacteroidetes	Cytophagia	Cytophagales	Flammeovirgaceae	Marinoscillum	0.00313652	0.061635	0.00116781	7.0867e-05	0.00274913	0.000114828
	Bacteroidetes	Flavobacteriia	Flavobacteriales	Flavobacteriaceae	Aquibacter	0.0150901	0.0203734	0.0187115	0.00629618	0.0159352	0.0376312
	Bacteroidetes	Flavobacteriia	Flavobacteriales	Flavobacteriaceae	Flavobacterium	0.00545613	0.004575	0.0101602	0.00043481	0.00249405	0.00158152
	Bacteroidetes	Flavobacteriia	Flavobacteriales	Flavobacteriaceae	Maribacter	0.00710724	0.00718823	0.00396619	0.00265279	0.000589677	0.00281927
	Bacteroidetes	Flavobacteriia	Flavobacteriales	Flavobacteriaceae	Winogradskyella	0.00495527	0.00101462	0.0120659	0.00716652	0.00678299	0.0194805
	Bacteroidetes	Flavobacteriia	Flavobacteriales	Flavobacteriaceae	Zeaxanthinibacter	0.0127445	0.0114206	0.0374923	0.000371617	0.000793887	0.00320684
	Deferribacteres	Deferribacteres Incertae Sedis	Unknown Order	Unknown Family	Caldithrix	0.00893323	0.000823184	0.00762779	0.00797933	0.000677117	0.000765756
	Ignavibacteriae	Ignavibacteria	Ignavibacteriales	Ignavibacteriaceae	Ignavibacterium	0.000859369	8.75964e-06	0.00105315	0.0147005	0.000907713	0.00903078
	Planctomycetes	Planctomycetacia	Planctomycetales	Planctomycetaceae	Blastopirellula	0.00782331	0.00556313	0.00977145	0.000923637	0.00339411	0.00437513
	Planctomycetes	Planctomycetacia	Planctomycetales	Planctomycetaceae	Bythopirellula	0.00324283	0.00498164	0.00401363	0.000600188	0.000966861	0.00330062
	Planctomycetes	Planctomycetacia	Planctomycetales	Planctomycetaceae	Pir4 lineage	0.0168059	0.0142263	0.0146024	0.00485841	0.00822048	0.0120265
	Planctomycetes	Planctomycetacia	Planctomycetales	Planctomycetaceae	Planctomyces	0.0133032	0.00478525	0.0171012	0.00361629	0.00893498	0.021189
	Planctomycetes	Planctomycetacia	Planctomycetales	Planctomycetaceae	Rhodopirellula	0.008543	0.000647588	0.0101025	0.000884114	0.00187948	0.00578064
	Proteobacteria	Alphaproteobacteria	Caulobacterales	Hyphomonadaceae	Hyphomonas	0.00159533	0.00510713	0.00298205	0.000929859	0.00399626	0.0031263
	Proteobacteria	Alphaproteobacteria	Rhizobiales	Hyphomicrobiaceae	Devosia	0.00316559	0.00641849	0.00398525	0.00059302	0.00352278	0.00635231
	Proteobacteria	Alphaproteobacteria	Rhizobiales	Rhizobiaceae	Rhizobium	0.000764084	0.0331435	0.00167801	0	0.0283056	0.000857594
	Proteobacteria	Alphaproteobacteria	Rhizobiales	Xanthobacteraceae	Pseudolabrys	0.000345733	0.00175836	0.00121843	0.000981979	0.00721159	0.00550317
	Proteobacteria	Alphaproteobacteria	Rhodobacterales	Rhodobacteraceae	Labrenzia	0.00409029	0.0307318	0.00595025	0.000147475	0.0293422	0.00375709
	Proteobacteria	Alphaproteobacteria	Rhodospirillales	Rhodospirillaceae	Defluviicoccus	0.0126629	0.00115845	0.010475	0.000520595	0.000361183	0.000328736
	Proteobacteria	Alphaproteobacteria	Rhodospirillales	Rhodospirillaceae	Pelagibius	0.00553516	0.00582943	0.00634731	0.00157497	0.00322581	0.00125754
	Proteobacteria	Alphaproteobacteria	Sneathiellales	Sneathiellaceae	Sneathiella	0.00311172	0.00435506	0.0097246	0.00211405	0.00633538	0.0125202
	Proteobacteria	Alphaproteobacteria	Sphingomonadales	Erythrobacteraceae	Erythrobacter	0.00660903	9.62034e-05	0.00220088	0.000439686	0.00225378	0.00485063
	Proteobacteria	Betaproteobacteria	Hydrogenophilales	Hydrogenophilaceae	Thiobacillus	0.000276435	3.28069e-05	0.000704733	0.00718238	0.00966259	0.00269675
	Proteobacteria	Betaproteobacteria	Methylophilales	Methylophilaceae	Methylotenera	0.0019226	0.0207468	0.00385827	4.55746e-05	0.00532403	0.00109519
	Proteobacteria	Betaproteobacteria	Rhodocyclales	Rhodocyclaceae	Azoarcus	0.00319676	0.00413009	0.00370178	8.61124e-05	0.0130873	0.000285317
	Proteobacteria	Deltaproteobacteria	Desulfobacterales	Desulfobacteraceae	Sva0081 sediment group	0.00302251	1.20804e-05	0.00114273	0.00917404	0.000258145	0.00332148
	Proteobacteria	Deltaproteobacteria	Desulfurellales	Desulfurellaceae	H16	0.00738696	0.000212391	0.00583128	0.000670152	0.00104756	0.00339453
	Proteobacteria	Deltaproteobacteria	Desulfuromonadales	Desulfuromonadaceae	Desulfuromonas	0.00372043	2.31541e-05	0.000407171	0.0120738	0.00100094	0.0035388
	Proteobacteria	Deltaproteobacteria	Desulfuromonadales	Desulfuromonadaceae	Pelobacter	0.00315338	0.0141494	0.00655227	0.00116161	0.00339923	0.000314629
	Proteobacteria	Deltaproteobacteria	Desulfuromonadales	Geobacteraceae	Geobacter	8.70275e-05	0.000374731	0.000452267	0.000779626	0.0253772	0.00444453
	Proteobacteria	Deltaproteobacteria	Desulfuromonadales	Geobacteraceae	Geopsychrobacter	0.0102782	0.00209297	0.0098648	0.000445376	0.00289767	0.00234048
	Proteobacteria	Deltaproteobacteria	Myxococcales	Haliangiaceae	Haliangium	0.00716028	0.00320678	0.00715993	0.00136997	0.00463873	0.00506117
	Proteobacteria	Epsilonproteobacteria	Campylobacterales	Helicobacteraceae	Sulfurimonas	0.00143432	0.00655563	0.00497461	0.0519638	0.00132313	0.000427269
	Proteobacteria	Gammaproteobacteria	Alteromonadales	Alteromonadaceae	Paraglaciecola	0.00107586	0.021663	0.00107266	1.63782e-05	0.0134243	0.000322517
	Proteobacteria	Gammaproteobacteria	Alteromonadales	Shewanellaceae	Shewanella	0.000108136	0.000906682	0.000121456	0	0.0215638	4.19453e-05
	Proteobacteria	Gammaproteobacteria	Cellvibrionales	Cellvibrionaceae	Simiduia	0.000618388	0.0112704	0.000355419	0.000127214	0.00346708	0.00267567
	Proteobacteria	Gammaproteobacteria	Cellvibrionales	Halieaceae	Halioglobus	0.00397788	0.00066437	0.00848237	0.0028596	0.00181518	0.00784859
	Proteobacteria	Gammaproteobacteria	Chromatiales	Granulosicoccaceae	Granulosicoccus	0.00521414	8.7012e-05	0.00308727	0.000623458	0.00224667	0.0049793
	Proteobacteria	Gammaproteobacteria	Oceanospirillales	Oceanospirillaceae	Marinomonas	0.00425205	0.027241	0.000902865	0.000330097	0.012252	0.000208954
	Proteobacteria	Gammaproteobacteria	Vibrionales	Vibrionaceae	Photobacterium	0.00173841	0.00651968	0.00693137	0	0.0131619	0.00180656
	Proteobacteria	Gammaproteobacteria	Vibrionales	Vibrionaceae	Vibrio	0.0258826	0.052508	0.00520382	0.00568696	0.0278126	0.00217729
	Proteobacteria	Gammaproteobacteria	Xanthomonadales	Xanthomonadaceae	Dokdonella	0.00036786	0.00403165	0.00189811	0.00126389	0.015635	0.013105
	Proteobacteria	Gammaproteobacteria	Xanthomonadales	Xanthomonadaceae	Luteibacter	3.55449e-05	3.36296e-05	0.000368135	0.0119239	0.00843218	0.00883843
	Spirochaetae	Spirochaetes	Spirochaetales	Spirochaetaceae	Spirochaeta 2	0.00053239	2.38798e-05	0.000532549	0.0246842	0.00051375	0.000773148
