# Supplementary material for: Comparative Analysis of Bacterial Diversity and Community Structure in the Rhizosphere and Root Endosphere of Two Halophytes, Salicornia europaea and Glaux maritima, Collected from Two Brackish Lakes in Japan
Source: Microbes Environ. 2020 Sep 4;35(3):ME20072. doi: 10.1264/jsme2.ME20072 (PMC7511784; doi:10.1264/jsme2.ME20072)
Supplement: Supplementary file 7 — Supplementary Material 2 [file 35_20072_s7.xlsx]

## Sheet: Table S6
	Table S6. Relative abundance (% of total good-quality sequences) of the most dominant genera (top 50) in each S. europaea sample collected from Lake Notoro.
	Red color indicates cells representing above 0.5% relative abundance.
	Phylum	Class	Order	Family	Genus	N-SE-Bl	N-SE-Re	N-SE-Rh
	Proteobacteria	Gammaproteobacteria	Xanthomonadales	Xanthomonadaceae	Luteibacter	0.0054597	0.0438186	0.0414014
	Proteobacteria	Gammaproteobacteria	Vibrionales	Vibrionaceae	Vibrio	0.00206616	0.0411172	0.0101463
	Bacteroidetes	Flavobacteriia	Flavobacteriales	Flavobacteriaceae	Aquibacter	0.00204938	0.0357973	0.00733474
	Proteobacteria	Epsilonproteobacteria	Campylobacterales	Helicobacteraceae	Sulfurimonas	0.0110414	0.0237441	0.00671204
	Proteobacteria	Gammaproteobacteria	Chromatiales	Chromatiaceae	Halochromatium	0.00439517	0.0216125	0.0510479
	Proteobacteria	Alphaproteobacteria	Rhodospirillales	Rhodospirillaceae	Aestuariispira	0.000471352	0.0152547	0.000613037
	Planctomycetes	Planctomycetacia	Planctomycetales	Planctomycetaceae	Planctomyces	0.00828241	0.0124849	0.0150218
	Proteobacteria	Alphaproteobacteria	Rhodobacterales	Rhodobacteraceae	Labrenzia	0.00066535	0.0119275	0.00107932
	Proteobacteria	Deltaproteobacteria	Desulfuromonadales	Geobacteraceae	Geopsychrobacter	3.21805e-05	0.0108575	0.00125356
	Deferribacteres	Deferribacteres Incertae Sedis	Unknown Order	Unknown Family	Caldithrix	0.0802233	0.0106521	0.00431415
	Cyanobacteria	Cyanobacteria	SubsectionIII	FamilyI	Coleofasciculus	0.00172875	0.00998455	0.00335685
	Proteobacteria	Alphaproteobacteria	Rhodospirillales	Rhodospirillales Incertae Sedis	Candidatus Alysiosphaera	0.00160733	0.00990817	0.0150097
	Proteobacteria	Proteobacteria Incertae Sedis	Unknown Order	Unknown Family	Candidatus Thiobios	0.0258238	0.00938735	0.00904666
	Spirochaetae	Spirochaetes	Spirochaetales	Spirochaetaceae	Spirochaeta 2	0.0220862	0.00918811	0.00628954
	Bacteroidetes	Flavobacteriia	Flavobacteriales	Flavobacteriaceae	Winogradskyella	0.00170607	0.00898633	0.0223332
	Proteobacteria	Gammaproteobacteria	Cellvibrionales	Spongiibacteraceae	BD1-7 clade	5.76697e-05	0.00864006	0.000208615
	Actinobacteria	Actinobacteria	Micrococcales	Demequinaceae	Demequina	0.0129584	0.00859445	0.00895931
	Chlamydiae	Chlamydiae	Chlamydiales	Waddliaceae	Waddlia	0.000565222	0.00779938	0.00432846
	Actinobacteria	Acidimicrobiia	Acidimicrobiales	Acidimicrobiaceae	Ilumatobacter	0.00157588	0.00686437	0.0110835
	Proteobacteria	Deltaproteobacteria	Desulfobacterales	Desulfobacteraceae	Sva0081 sediment group	0.0335203	0.00670842	0.00966804
	Bacteroidetes	Bacteroidia	Bacteroidales	Prolixibacteraceae	Prolixibacter	0.0111355	0.00634846	0.0191846
	Proteobacteria	Alphaproteobacteria	Rhodospirillales	Rhodospirillaceae	Defluviicoccus	0.00335758	0.00597863	0.00270847
	Proteobacteria	Alphaproteobacteria	Rhodobacterales	Rhodobacteraceae	Roseovarius	0.000426398	0.00503021	0.00967255
	Planctomycetes	Planctomycetacia	Planctomycetales	Planctomycetaceae	Pir4 lineage	0.00648603	0.00492499	0.00617387
	Proteobacteria	Deltaproteobacteria	Desulfuromonadales	Desulfuromonadaceae	Desulfuromusa	0.00484419	0.00477671	0.0016808
	Planctomycetes	Planctomycetacia	Planctomycetales	Planctomycetaceae	Rhodopirellula	0.00127121	0.00470756	0.0077469
	Proteobacteria	Gammaproteobacteria	Alteromonadales	Alteromonadaceae	Marinobacter	0.00136451	0.00433669	0.00694483
	Proteobacteria	Gammaproteobacteria	Oceanospirillales	Oceanospirillaceae	Marinomonas	0.000288943	0.00401176	0.0049447
	Bacteroidetes	Flavobacteriia	Flavobacteriales	Flavobacteriaceae	Maribacter	0.000485341	0.00359817	0.00791242
	Proteobacteria	Deltaproteobacteria	Desulfarculales	Desulfarculaceae	Desulfatiglans	0.00488718	0.00341134	0.00688866
	Bacteroidetes	Flavobacteriia	Flavobacteriales	Flavobacteriaceae	Aequorivita	6.17985e-05	0.00333701	0.00513387
	Planctomycetes	Planctomycetacia	Planctomycetales	Planctomycetaceae	Blastopirellula	0.000353725	0.00261061	0.00328713
	Proteobacteria	Deltaproteobacteria	Desulfobacterales	Desulfobacteraceae	Desulfosarcina	0.00455187	0.00258726	0.00316375
	Proteobacteria	Deltaproteobacteria	Myxococcales	Haliangiaceae	Haliangium	0.00552848	0.00252	0.00183696
	Ignavibacteriae	Ignavibacteria	Ignavibacteriales	Ignavibacteriaceae	Ignavibacterium	0.0154337	0.00244093	0.00126955
	Planctomycetes	Planctomycetacia	Planctomycetales	Planctomycetaceae	Pirellula	0.000285046	0.00239896	0.00394994
	Bacteroidetes	Flavobacteriia	Flavobacteriales	Cryomorphaceae	Crocinitomix	0.00331225	0.00207739	0.00171125
	Proteobacteria	Gammaproteobacteria	Cellvibrionales	Halieaceae	OM60(NOR5) clade	0.00385296	0.00207115	0.00328082
	Proteobacteria	Alphaproteobacteria	Rhizobiales	Phyllobacteriaceae	Mesorhizobium	0.00184136	0.00206936	0.00272164
	Proteobacteria	Deltaproteobacteria	Myxococcales	Sandaracinaceae	Sandaracinus	0.00360237	0.00205637	0.000886391
	Proteobacteria	Alphaproteobacteria	Rhodobacterales	Rhodobacteraceae	Loktanella	0.000281695	0.00168006	0.00526828
	Proteobacteria	Gammaproteobacteria	Legionellales	Coxiellaceae	Aquicella	0.00206059	0.00147685	0.00569044
	Proteobacteria	Gammaproteobacteria	Chromatiales	Ectothiorhodospiraceae	Thioalkalispira	0.0111881	0.00133783	0.000411583
	Proteobacteria	Gammaproteobacteria	Chromatiales	Ectothiorhodospiraceae	Thiogranum	0.00900367	0.00123525	0.00168006
	Verrucomicrobia	Verrucomicrobiae	Verrucomicrobiales	Verrucomicrobiaceae	Haloferula	0.000139785	0.00119669	0.00783014
	Bacteroidetes	Bacteroidia	Bacteroidales	Prolixibacteraceae	Sunxiuqinia	0.0115297	0.0011451	0.00170898
	Proteobacteria	Alphaproteobacteria	Rhizobiales	Rhizobiales Incertae Sedis	Rhizomicrobium	0.00522914	0.00111988	0.00106006
	Deinococcus-Thermus	Deinococci	Deinococcales	Trueperaceae	Truepera	0.00286634	0.000626505	0.00420509
	Proteobacteria	Deltaproteobacteria	Desulfobacterales	Desulfobacteraceae	SEEP-SRB1	0.0223851	0.000437243	0.00126278
	Proteobacteria	Deltaproteobacteria	Desulfuromonadales	Desulfuromonadaceae	Desulfuromonas	0.00529367	0.000365218	0.000543156
