# Supplementary material for: Comparative Analysis of Bacterial Diversity and Community Structure in the Rhizosphere and Root Endosphere of Two Halophytes, Salicornia europaea and Glaux maritima, Collected from Two Brackish Lakes in Japan
Source: Microbes Environ. 2020 Sep 4;35(3):ME20072. doi: 10.1264/jsme2.ME20072 (PMC7511784; doi:10.1264/jsme2.ME20072)
Supplement: Supplementary file 8 — Supplementary Material 2 [file 35_20072_s8.xlsx]

## Sheet: TableS7
	Table S7. Relative abundance (% of total good-quality sequences) of the most dominant genera (top 50) in each S. europaea sample collected from Lake Tofutsu.
	Red color indicates cells representing above 0.5% relative abundance.
	Phylum	Class	Order	Family	Genus	T-Bl	T-SE-Re	T-SE-Rh
	Bacteroidetes	Flavobacteriia	Flavobacteriales	Flavobacteriaceae	Aquibacter	0.00629618	0.0698488	0.0459347
	Proteobacteria	Gammaproteobacteria	Vibrionales	Vibrionaceae	Vibrio	0.00568696	0.0498461	0.000715993
	Proteobacteria	Gammaproteobacteria	Xanthomonadales	Xanthomonadaceae	Luteibacter	0.0119239	0.0363151	0.0254777
	Proteobacteria	Alphaproteobacteria	Rhodobacterales	Rhodobacteraceae	Labrenzia	0.000147475	0.0313983	0.00172475
	Proteobacteria	Gammaproteobacteria	Cellvibrionales	Spongiibacteraceae	BD1-7 clade	3.82235e-05	0.0244939	0.000318224
	Proteobacteria	Gammaproteobacteria	Oceanospirillales	Oceanospirillaceae	Marinobacterium	0.00168234	0.015677	0.0102723
	Actinobacteria	Actinobacteria	Micrococcales	Demequinaceae	Demequina	0.0107617	0.0143242	0.0154298
	Proteobacteria	Gammaproteobacteria	Oceanospirillales	Oceanospirillaceae	Marinomonas	0.000330097	0.0140373	0.000309392
	Planctomycetes	Planctomycetacia	Planctomycetales	Planctomycetaceae	Planctomyces	0.00361629	0.0116999	0.0161333
	Proteobacteria	Gammaproteobacteria	Xanthomonadales	Xanthomonadaceae	Dokdonella	0.00126389	0.0104298	0.00879379
	Proteobacteria	Alphaproteobacteria	Sphingomonadales	Erythrobacteraceae	Erythrobacter	0.000439686	0.0095313	0.00329668
	Proteobacteria	Epsilonproteobacteria	Campylobacterales	Helicobacteraceae	Sulfurimonas	0.0519638	0.00905481	0.00144748
	Planctomycetes	Planctomycetacia	Planctomycetales	Planctomycetaceae	Pir4 lineage	0.00485841	0.00843883	0.00718893
	Proteobacteria	Alphaproteobacteria	Sneathiellales	Sneathiellaceae	Sneathiella	0.00211405	0.00676345	0.00771566
	Bacteroidetes	Flavobacteriia	Flavobacteriales	Flavobacteriaceae	Winogradskyella	0.00716652	0.00612051	0.0273278
	Actinobacteria	Acidimicrobiia	Acidimicrobiales	Acidimicrobiaceae	Ilumatobacter	0.00330128	0.00489817	0.0123881
	Proteobacteria	Alphaproteobacteria	Sphingomonadales	Erythrobacteraceae	Altererythrobacter	3.59716e-05	0.0046404	0.00336573
	Proteobacteria	Alphaproteobacteria	Rhizobiales	Hyphomicrobiaceae	Devosia	0.00059302	0.0044216	0.00248571
	Proteobacteria	Gammaproteobacteria	Cellvibrionales	Halieaceae	Halioglobus	0.0028596	0.00314989	0.0105862
	Ignavibacteriae	Ignavibacteria	Ignavibacteriales	Ignavibacteriaceae	Ignavibacterium	0.0147005	0.00307534	0.00526175
	Proteobacteria	Deltaproteobacteria	Desulfuromonadales	Desulfuromonadaceae	Desulfuromusa	0.00432166	0.00290116	0.000972658
	Proteobacteria	Gammaproteobacteria	Thiotrichales	Piscirickettsiaceae	Methylophaga	0.00202052	0.00272722	0.00143797
	Proteobacteria	Alphaproteobacteria	Rhodospirillales	Rhodospirillales Incertae Sedis	Candidatus Alysiosphaera	0.00331821	0.00260835	0.00928646
	Deferribacteres	Deferribacteres Incertae Sedis	Unknown Order	Unknown Family	Caldithrix	0.00797933	0.00260389	0.000700561
	Planctomycetes	Planctomycetacia	Planctomycetales	Planctomycetaceae	Rhodopirellula	0.000884114	0.00257982	0.00424465
	Proteobacteria	Alphaproteobacteria	Rhizobiales	Rhizobiales Incertae Sedis	Rhizomicrobium	0.00677858	0.00251527	0.00772428
	Spirochaetae	Spirochaetes	Spirochaetales	Spirochaetaceae	Spirochaeta 2	0.0246842	0.00239279	0.00151
	Proteobacteria	Gammaproteobacteria	Chromatiales	Chromatiaceae	Halochromatium	0.00611415	0.00211291	0.0113597
	Planctomycetes	Planctomycetacia	Planctomycetales	Planctomycetaceae	Pirellula	0.000957382	0.00197427	0.00343686
	Acidobacteria	Blastocatellia	Blastocatellales	Blastocatellaceae (Subgroup 4)	Blastocatella	0.000416067	0.00186302	0.00656533
	Proteobacteria	Deltaproteobacteria	Myxococcales	Haliangiaceae	Haliangium	0.00136997	0.00184805	0.00321266
	Bacteroidetes	Flavobacteriia	Flavobacteriales	Flavobacteriaceae	Aequorivita	0.000191812	0.00184735	0.0039498
	Proteobacteria	Gammaproteobacteria	Chromatiales	Ectothiorhodospiraceae	Thiogranum	0.00671554	0.00165609	0.00492737
	Proteobacteria	Deltaproteobacteria	Desulfobacterales	Desulfobacteraceae	Desulfosarcina	0.0115221	0.00164751	0.00284992
	Bacteroidetes	Flavobacteriia	Flavobacteriales	Flavobacteriaceae	Arenibacter	0.00156235	0.00162486	0.00484757
	Proteobacteria	Gammaproteobacteria	Legionellales	Coxiellaceae	Aquicella	0.000469949	0.0015568	0.00434171
	Proteobacteria	Deltaproteobacteria	Desulfobacterales	Desulfobacteraceae	Sva0081 sediment group	0.00917404	0.00153434	0.00726782
	Proteobacteria	Gammaproteobacteria	Alteromonadales	Alteromonadaceae	Marinobacter	0.00894513	0.00137815	0.00253222
	Bacteroidetes	Flavobacteriia	Flavobacteriales	Flavobacteriaceae	Maribacter	0.00265279	0.00120291	0.00444443
	Proteobacteria	Alphaproteobacteria	Rhodobacterales	Rhodobacteraceae	Loktanella	0.00343618	0.00105644	0.00289884
	Bacteroidetes	Bacteroidia	Bacteroidales	Prolixibacteraceae	Sunxiuqinia	0.00848973	0.000974064	0.000759988
	Verrucomicrobia	Verrucomicrobiae	Verrucomicrobiales	Verrucomicrobiaceae	Luteolibacter	0.00129045	0.000954107	0.00614602
	Proteobacteria	Zetaproteobacteria	Mariprofundales	Mariprofundaceae	Mariprofundus	0.0107122	0.00089182	9.37873e-05
	Proteobacteria	Deltaproteobacteria	Desulfarculales	Desulfarculaceae	Desulfatiglans	0.0126199	0.000854832	0.00187272
	Bacteroidetes	Bacteroidia	Bacteroidales	Prolixibacteraceae	Prolixibacter	0.0815363	0.000838175	0.00406389
	Proteobacteria	Gammaproteobacteria	Gammaproteobacteria Incertae Sedis	Unknown Family	Sedimenticola	0.0040082	0.000803307	0.0014566
	Proteobacteria	Proteobacteria Incertae Sedis	Unknown Order	Unknown Family	Candidatus Thiobios	0.00388708	0.0006656	0.00293334
	Proteobacteria	Betaproteobacteria	Hydrogenophilales	Hydrogenophilaceae	Thiobacillus	0.00718238	0.000455831	0.00184496
	Deinococcus-Thermus	Deinococci	Deinococcales	Trueperaceae	Truepera	0.00491191	0.000267225	0.00252488
	Proteobacteria	Deltaproteobacteria	Desulfuromonadales	Desulfuromonadaceae	Desulfuromonas	0.0120738	0.000245403	0.000734756
