# Supplementary material for: Comparative Analysis of Bacterial Diversity and Community Structure in the Rhizosphere and Root Endosphere of Two Halophytes, Salicornia europaea and Glaux maritima, Collected from Two Brackish Lakes in Japan
Source: Microbes Environ. 2020 Sep 4;35(3):ME20072. doi: 10.1264/jsme2.ME20072 (PMC7511784; doi:10.1264/jsme2.ME20072)
Supplement: Supplementary file 9 — Supplementary Material 2 [file 35_20072_s9.xlsx]

## Sheet: TableS8
	Table S8. Relative abundance (% of total good-quality sequences) of the most dominant genera (top 50) in each G. maritima sample collected from Lake Notoro.
	Red color indicates cells representing above 0.5% relative abundance.
	Phylum	Class	Order	Family	Genus	N-GM-Bl	N-GM-Re	N-GM-Rh
	Actinobacteria	Actinobacteria	Micromonosporales	Micromonosporaceae	Actinoplanes	0.00457777	0.222731	0.0081228
	Bacteroidetes	Cytophagia	Cytophagales	Flammeovirgaceae	Marinoscillum	0.00313652	0.061635	0.00116781
	Proteobacteria	Gammaproteobacteria	Vibrionales	Vibrionaceae	Vibrio	0.0258826	0.052508	0.00520382
	Proteobacteria	Alphaproteobacteria	Rhizobiales	Rhizobiaceae	Rhizobium	0.000764084	0.0331435	0.00167801
	Proteobacteria	Alphaproteobacteria	Rhodobacterales	Rhodobacteraceae	Labrenzia	0.00409029	0.0307318	0.00595025
	Proteobacteria	Gammaproteobacteria	Oceanospirillales	Oceanospirillaceae	Marinomonas	0.00425205	0.027241	0.000902865
	Proteobacteria	Gammaproteobacteria	Alteromonadales	Alteromonadaceae	Paraglaciecola	0.00107586	0.021663	0.00107266
	Proteobacteria	Betaproteobacteria	Methylophilales	Methylophilaceae	Methylotenera	0.0019226	0.0207468	0.00385827
	Bacteroidetes	Flavobacteriia	Flavobacteriales	Flavobacteriaceae	Aquibacter	0.0150901	0.0203734	0.0187115
	Planctomycetes	Planctomycetacia	Planctomycetales	Planctomycetaceae	Pir4 lineage	0.0168059	0.0142263	0.0146024
	Proteobacteria	Deltaproteobacteria	Desulfuromonadales	Desulfuromonadaceae	Pelobacter	0.00315338	0.0141494	0.00655227
	Bacteroidetes	Flavobacteriia	Flavobacteriales	Flavobacteriaceae	Zeaxanthinibacter	0.0127445	0.0114206	0.0374923
	Proteobacteria	Gammaproteobacteria	Cellvibrionales	Cellvibrionaceae	Simiduia	0.000618388	0.0112704	0.000355419
	Actinobacteria	Acidimicrobiia	Acidimicrobiales	Acidimicrobiaceae	Ilumatobacter	0.00856631	0.0106472	0.0108328
	Actinobacteria	Thermoleophilia	Solirubrobacterales	Parviterribacteraceae	Parviterribacter	4.01276e-06	0.00997588	0
	Proteobacteria	Gammaproteobacteria	Pseudomonadales	Pseudomonadaceae	Pseudomonas	0.000443965	0.0096239	0.00177982
	Bacteroidetes	Cytophagia	Cytophagales	Flammeovirgaceae	Flexithrix	0.00059964	0.00808833	0.000231157
	Bacteroidetes	Flavobacteriia	Flavobacteriales	Flavobacteriaceae	Maribacter	0.00710724	0.00718823	0.00396619
	Actinobacteria	Actinobacteria	Corynebacteriales	Nocardiaceae	Rhodococcus	0.00106865	0.0065657	0.0015802
	Proteobacteria	Epsilonproteobacteria	Campylobacterales	Helicobacteraceae	Sulfurimonas	0.00143432	0.00655563	0.00497461
	Proteobacteria	Gammaproteobacteria	Vibrionales	Vibrionaceae	Photobacterium	0.00173841	0.00651968	0.00693137
	Proteobacteria	Alphaproteobacteria	Rhizobiales	Hyphomicrobiaceae	Devosia	0.00316559	0.00641849	0.00398525
	Proteobacteria	Alphaproteobacteria	Rhodospirillales	Rhodospirillaceae	Pelagibius	0.00553516	0.00582943	0.00634731
	Planctomycetes	Planctomycetacia	Planctomycetales	Planctomycetaceae	Blastopirellula	0.00782331	0.00556313	0.00977145
	Proteobacteria	Gammaproteobacteria	Cellvibrionales	Spongiibacteraceae	BD1-7 clade	0.00210257	0.00524362	0.00325556
	Proteobacteria	Alphaproteobacteria	Caulobacterales	Hyphomonadaceae	Hyphomonas	0.00159533	0.00510713	0.00298205
	Planctomycetes	Planctomycetacia	Planctomycetales	Planctomycetaceae	Bythopirellula	0.00324283	0.00498164	0.00401363
	Proteobacteria	Gammaproteobacteria	Oceanospirillales	Oceanospirillaceae	Amphritea	0.00254456	0.00491228	0.000680918
	Planctomycetes	Planctomycetacia	Planctomycetales	Planctomycetaceae	Planctomyces	0.0133032	0.00478525	0.0171012
	Bacteroidetes	Flavobacteriia	Flavobacteriales	Flavobacteriaceae	Flavobacterium	0.00545613	0.004575	0.0101602
	Proteobacteria	Alphaproteobacteria	Sneathiellales	Sneathiellaceae	Sneathiella	0.00311172	0.00435506	0.0097246
	Acidobacteria	Holophagae	Acanthopleuribacterales	Acanthopleuribacteraceae	Acanthopleuribacter	0.00352613	0.00423952	0.00558437
	Proteobacteria	Betaproteobacteria	Rhodocyclales	Rhodocyclaceae	Azoarcus	0.00319676	0.00413009	0.00370178
	Proteobacteria	Deltaproteobacteria	Myxococcales	Haliangiaceae	Haliangium	0.00716028	0.00320678	0.00715993
	Actinobacteria	Actinobacteria	Micrococcales	Demequinaceae	Demequina	0.00195263	0.00300548	0.00514367
	Proteobacteria	Deltaproteobacteria	Desulfuromonadales	Geobacteraceae	Geopsychrobacter	0.0102782	0.00209297	0.0098648
	Proteobacteria	Alphaproteobacteria	Rhodospirillales	Rhodospirillaceae	Defluviicoccus	0.0126629	0.00115845	0.010475
	Verrucomicrobia	Verrucomicrobiae	Verrucomicrobiales	Verrucomicrobiaceae	Haloferula	0.00377096	0.00105393	0.00479525
	Bacteroidetes	Flavobacteriia	Flavobacteriales	Flavobacteriaceae	Winogradskyella	0.00495527	0.00101462	0.0120659
	Deferribacteres	Deferribacteres Incertae Sedis	Unknown Order	Unknown Family	Caldithrix	0.00893323	0.000823184	0.00762779
	Proteobacteria	Gammaproteobacteria	Cellvibrionales	Halieaceae	Halioglobus	0.00397788	0.00066437	0.00848237
	Planctomycetes	Planctomycetacia	Planctomycetales	Planctomycetaceae	Rhodopirellula	0.008543	0.000647588	0.0101025
	Acidobacteria	Blastocatellia	Blastocatellales	Blastocatellaceae (Subgroup 4)	Blastocatella	0.00570212	0.000646969	0.0100846
	Proteobacteria	Deltaproteobacteria	Desulfuromonadales	Geobacteraceae	Geothermobacter	0.00839853	0.000327521	0.00453702
	Bacteroidetes	Sphingobacteriia	Sphingobacteriales	Saprospiraceae	Lewinella	0.00581795	0.000252368	0.00350627
	Proteobacteria	Deltaproteobacteria	Desulfurellales	Desulfurellaceae	H16	0.00738696	0.000212391	0.00583128
	Nitrospirae	Nitrospira	Nitrospirales	Nitrospiraceae	Nitrospira	0.00370718	0.000116899	0.00474747
	Proteobacteria	Alphaproteobacteria	Sphingomonadales	Erythrobacteraceae	Erythrobacter	0.00660903	9.62034e-05	0.00220088
	Proteobacteria	Gammaproteobacteria	Chromatiales	Granulosicoccaceae	Granulosicoccus	0.00521414	8.7012e-05	0.00308727
	Bacteroidetes	Flavobacteriia	Flavobacteriales	Flavobacteriaceae	Lutibacter	0.00528375	6.58712e-05	0.0028083
