# Supplementary material for: Comparative Analysis of Bacterial Diversity and Community Structure in the Rhizosphere and Root Endosphere of Two Halophytes, Salicornia europaea and Glaux maritima, Collected from Two Brackish Lakes in Japan
Source: Microbes Environ. 2020 Sep 4;35(3):ME20072. doi: 10.1264/jsme2.ME20072 (PMC7511784; doi:10.1264/jsme2.ME20072)
Supplement: Supplementary file 10 — Supplementary Material 2 [file 35_20072_s10.xlsx]

## Sheet: TableS9
	Table S9. Relative abundance (% of total good-quality sequences) of the most dominant genera (top 50) in each G. maritima sample collected from Lake Tofutsu.
	Red color indicates cells representing above 0.5% relative abundance.
	Phylum	Class	Order	Family	Genus	T-Bl	T-GM-Re	T-GM-Rh
	Proteobacteria	Alphaproteobacteria	Rhodobacterales	Rhodobacteraceae	Labrenzia	0.000147475	0.0293422	0.00375709
	Proteobacteria	Alphaproteobacteria	Rhizobiales	Rhizobiaceae	Rhizobium	0	0.0283056	0.000857594
	Proteobacteria	Gammaproteobacteria	Vibrionales	Vibrionaceae	Vibrio	0.00568696	0.0278126	0.00217729
	Proteobacteria	Deltaproteobacteria	Desulfuromonadales	Geobacteraceae	Geobacter	0.000779626	0.0253772	0.00444453
	Proteobacteria	Gammaproteobacteria	Alteromonadales	Shewanellaceae	Shewanella	0	0.0215638	4.19453e-05
	Actinobacteria	Actinobacteria	Micromonosporales	Micromonosporaceae	Actinoplanes	7.85911e-06	0.0163728	0.000202235
	Bacteroidetes	Flavobacteriia	Flavobacteriales	Flavobacteriaceae	Aquibacter	0.00629618	0.0159352	0.0376312
	Proteobacteria	Gammaproteobacteria	Xanthomonadales	Xanthomonadaceae	Dokdonella	0.00126389	0.015635	0.013105
	Proteobacteria	Gammaproteobacteria	Alteromonadales	Alteromonadaceae	Paraglaciecola	1.63782e-05	0.0134243	0.000322517
	Proteobacteria	Gammaproteobacteria	Vibrionales	Vibrionaceae	Photobacterium	0	0.0131619	0.00180656
	Proteobacteria	Betaproteobacteria	Rhodocyclales	Rhodocyclaceae	Azoarcus	8.61124e-05	0.0130873	0.000285317
	Proteobacteria	Gammaproteobacteria	Oceanospirillales	Oceanospirillaceae	Marinomonas	0.000330097	0.012252	0.000208954
	Proteobacteria	Gammaproteobacteria	Xanthomonadales	Xanthomonadaceae	Dyella	0.00103566	0.0110579	0.00366929
	Proteobacteria	Betaproteobacteria	Hydrogenophilales	Hydrogenophilaceae	Thiobacillus	0.00718238	0.00966259	0.00269675
	Proteobacteria	Gammaproteobacteria	Xanthomonadales	Xanthomonadaceae	Rhodanobacter	0.00026093	0.00909752	0.00546485
	Planctomycetes	Planctomycetacia	Planctomycetales	Planctomycetaceae	Planctomyces	0.00361629	0.00893498	0.021189
	Proteobacteria	Gammaproteobacteria	Xanthomonadales	Xanthomonadaceae	Luteibacter	0.0119239	0.00843218	0.00883843
	Planctomycetes	Planctomycetacia	Planctomycetales	Planctomycetaceae	Pir4 lineage	0.00485841	0.00822048	0.0120265
	Proteobacteria	Alphaproteobacteria	Rhizobiales	Xanthobacteraceae	Pseudolabrys	0.000981979	0.00721159	0.00550317
	Proteobacteria	Gammaproteobacteria	Chromatiales	Halothiobacillaceae	Halothiobacillus	0.00249302	0.00713806	0.00156967
	Actinobacteria	Actinobacteria	Micrococcales	Demequinaceae	Demequina	0.0107617	0.00693976	0.0114053
	Bacteroidetes	Flavobacteriia	Flavobacteriales	Flavobacteriaceae	Winogradskyella	0.00716652	0.00678299	0.0194805
	Proteobacteria	Alphaproteobacteria	Sneathiellales	Sneathiellaceae	Sneathiella	0.00211405	0.00633538	0.0125202
	Actinobacteria	Acidimicrobiia	Acidimicrobiales	Acidimicrobiaceae	Ilumatobacter	0.00330128	0.00586897	0.0120891
	Proteobacteria	Deltaproteobacteria	Myxococcales	Haliangiaceae	Haliangium	0.00136997	0.00463873	0.00506117
	Actinobacteria	Actinobacteria	Propionibacteriales	Nocardioidaceae	Nocardioides	0.000368753	0.00401083	0.00529554
	Proteobacteria	Alphaproteobacteria	Rhizobiales	Hyphomicrobiaceae	Devosia	0.00059302	0.00352278	0.00635231
	Planctomycetes	Planctomycetacia	Planctomycetales	Planctomycetaceae	Blastopirellula	0.000923637	0.00339411	0.00437513
	Proteobacteria	Alphaproteobacteria	Rhizobiales	Rhizobiales Incertae Sedis	Rhizomicrobium	0.00677858	0.00291807	0.0046926
	Proteobacteria	Deltaproteobacteria	Desulfuromonadales	Desulfuromonadaceae	Desulfuromusa	0.00432166	0.00240573	0.00270182
	Acidobacteria	Blastocatellia	Blastocatellales	Blastocatellaceae (Subgroup 4)	Blastocatella	0.000416067	0.00221292	0.0144093
	Planctomycetes	Planctomycetacia	Planctomycetales	Planctomycetaceae	Pirellula	0.000957382	0.00204553	0.00523855
	Planctomycetes	Planctomycetacia	Planctomycetales	Planctomycetaceae	Rhodopirellula	0.000884114	0.00187948	0.00578064
	Proteobacteria	Gammaproteobacteria	Cellvibrionales	Halieaceae	Halioglobus	0.0028596	0.00181518	0.00784859
	Bacteroidetes	Flavobacteriia	Flavobacteriales	Flavobacteriaceae	Arenibacter	0.00156235	0.00152452	0.0051677
	Proteobacteria	Gammaproteobacteria	Chromatiales	Ectothiorhodospiraceae	Thiogranum	0.00671554	0.00133394	0.00238386
	Proteobacteria	Epsilonproteobacteria	Campylobacterales	Helicobacteraceae	Sulfurimonas	0.0519638	0.00132313	0.000427269
	Proteobacteria	Alphaproteobacteria	Rhodospirillales	Rhodospirillales Incertae Sedis	Candidatus Alysiosphaera	0.00331821	0.00126668	0.00430826
	Proteobacteria	Deltaproteobacteria	Desulfuromonadales	Desulfuromonadaceae	Desulfuromonas	0.0120738	0.00100094	0.0035388
	Proteobacteria	Gammaproteobacteria	Alteromonadales	Alteromonadaceae	Marinobacter	0.00894513	0.00099955	0.00057597
	Ignavibacteriae	Ignavibacteria	Ignavibacteriales	Ignavibacteriaceae	Ignavibacterium	0.0147005	0.000907713	0.00903078
	Deferribacteres	Deferribacteres Incertae Sedis	Unknown Order	Unknown Family	Caldithrix	0.00797933	0.000677117	0.000765756
	Spirochaetae	Spirochaetes	Spirochaetales	Spirochaetaceae	Spirochaeta 2	0.0246842	0.00051375	0.000773148
	Proteobacteria	Gammaproteobacteria	Chromatiales	Chromatiaceae	Halochromatium	0.00611415	0.000282245	0.00245855
	Proteobacteria	Deltaproteobacteria	Desulfobacterales	Desulfobacteraceae	Sva0081 sediment group	0.00917404	0.000258145	0.00332148
	Bacteroidetes	Bacteroidia	Bacteroidales	Prolixibacteraceae	Sunxiuqinia	0.00848973	0.000242828	7.57856e-05
	Proteobacteria	Deltaproteobacteria	Desulfobacterales	Desulfobacteraceae	Desulfosarcina	0.0115221	0.000110416	0.000705619
	Proteobacteria	Zetaproteobacteria	Mariprofundales	Mariprofundaceae	Mariprofundus	0.0107122	8.74376e-05	0
	Proteobacteria	Deltaproteobacteria	Desulfarculales	Desulfarculaceae	Desulfatiglans	0.0126199	6.00906e-05	0.000287473
	Bacteroidetes	Bacteroidia	Bacteroidales	Prolixibacteraceae	Prolixibacter	0.0815363	3.15349e-05	0.00021449
